# Supplementary material for: Perioperative Anesthesia and Acute Smell Alterations in Spine Surgery: A “Sniffing Impairment” Influencing Refeeding?
Source: Front Surg. 2022 Mar 16;9:785676. doi: 10.3389/fsurg.2022.785676 (PMC8965841; doi:10.3389/fsurg.2022.785676)
Supplement: Supplementary file 1 [file Table_1.XLSX]

## Sheet: Raw_data
ID	Age (y)	Gender	BMI	Condition	CCI	ASA	Surgery time	Aldrete scoring system	Opioid medication (Morphine, mg)	VAS tot PRE	VAS tot <15h	Threshold PRE	Threshold <15h	Discrimination PRE	Discrimination <15h	Appetite <15h	Nausea <15h	Vomiting <15h	% kcal ingested/served at breakfast	% kcal ingested/served at lunch	% kcal ingested/served in the first meals <15h	Breakfast ALL	Breakfast IN (kcal)	Breakfast LEFT (kcal)	LUNCH ALL	Lunch IN (kcal)	Lunch LEFT (kcal)
1	68.7196	F	24.5181	Lumbar stenosis	2	3	90	10	5	7	6	5.5	5.5	15	14	3	0	0	30.3371	36.6626	35.5355	178	54	124	821	301	520
2	70.0793	F	21.295	Spondylolisthesis	4	2	185	10	8	10	7	6.5	5.5	13	12	5	0	0	35.4839	43.9024	42.7966	124	44	80	820	360	460
3	50.985	F	32.6663	Deformity	1	2	195	10	10	10	8	5	5.5	12	12	7	0	0	32.2581	47.7302	45.5866	124	40	84	771	368	403
4	72.2216	M	23.4375	Spondylolisthesis	5	3	115	10	6	0	5	4.5	3.5	12	13	3	0	0	64.5161	47.7302	50.0559	124	80	44	771	368	403
5	62.7168	F	27.5482	Intervertebral disc surgery	2	2	55	10	0	8	1	7	7.5	10	9	10	0	0	44.9438	75.5952	70.2358	178	80	98	840	635	205
6	68.4213	M	28.0864	Intervertebral disc surgery	2	2	170	10	0	9	3	6.5	7	12	9	5	0	0	100	69.3904	73.6313	124	124	0	771	535	236
7	66.5034	F	26.8923	Spondylolisthesis	3	2	80	10	0	10	8	5.5	4.5	11	6	5	0	0	100	58.3658	64.1341	124	124	0	771	450	321
8	74.0575	M	31.6346	Intervertebral disc surgery	3	2	85	10	0	8	3	5.5	4.5	11	7	5	0	0	64.5161	82.1012	79.6648	124	80	44	771	633	138
9	57.907	M	29.2633	Intervertebral disc surgery	1	1	95	10	10	8	3	8	8.5	8	8	10	0	0	0	100	87.1369	124	0	124	840	840	0
10	77.762	F	24.6904	Spondylolisthesis	5	3	120	10	8	10	6	6.5	6.5	10	12	2	0	0	0	52.6589	45.3631	124	0	124	771	406	365
11	64.4241	F	28.4444	Intervertebral disc surgery	3	2	75	10	0	7	4	8.5	8	10	8	10	0	0	82.0408	100	95.5956	245	201	44	754	754	0
12	67.4282	M	27.0874	Lumbar stenosis	3	2	95	10	5	4	0	3.5	4.5	10	10	8	0	0	0	0	0	124	0	124	771	0	771
13	59.1546	M	23.7228	Intervertebral disc surgery	2	2	85	10	0	7	3	8.5	8.5	14	13	6	0	0	100	47.7302	54.9721	124	124	0	771	368	403
14	70.8509	F	27.1416	Spondylolisthesis	6	2	65	10	5	10	0	4.5	4	10	10	4	0	0	100	34.7601	43.7989	124	124	0	771	268	503
15	50.3365	M	31.0204	Spondylolisthesis	1	2	125	10	10	8	6	7	6.5	12	7	5	0	0	0	43.4501	37.4302	124	0	124	771	335	436
16	56.9767	M	20.6038	Spondylolisthesis	1	2	80	10	3	4	5	5	5	8	8	10	0	0	0	78.5992	67.7095	124	0	124	771	606	165
17	67.9289	M	36.7537	Lumbar stenosis	3	3	140	9	10	9	0	4	3.5	10	11	10	0	0	0	52.6589	45.3631	124	0	124	771	406	365
18	64.6512	F	31.935	Spondylolisthesis	2	2	160	10	7	9	6	7	7.5	12	9	2	0	0	45.5782	60.7004	58.2789	147	67	80	771	468	303
19	73.026	F	20.7031	Spondylolisthesis	3	2	120	10	0	10	7	3.5	2.5	11	10	7	3	0	100	47.3411	54.6369	124	124	0	771	365	406
20	62.1067	F	20.8117	Spondylolisthesis	2	1	200	10	10	8	5	4.5	4	10	9	6	0	0	100	100	100	124	124	0	771	771	0
21	66.8372	F	24.0055	Deformity	2	2	120	10	0	7	5	5	5.5	9	8	5	0	0	0	43.7095	37.6536	124	0	124	771	337	434
22	69.4227	F	25.9516	Spondylolisthesis	2	2	190	10	10	10	0	6	6	13	12	1	0	0	100	54.6044	60.8939	124	124	0	771	421	350
23	73.855	M	26.1224	Spondylolisthesis	3	2	210	9	0	7	5	4	3.5	10	9	7	0	0	100	82.1012	84.581	124	124	0	771	633	138
24	50.0629	F	24.974	Lumbar stenosis	1	1	125	10	0	10	5	3.5	3.5	8	6	8	0	0	64.5161	56.4202	57.5419	124	80	44	771	435	336
25	52.8618	F	22.0243	Lumbar stenosis	1	2	170	10	10	10	7	6	5.5	14	10	1	0	0	0	41.0853	35.412	124	0	124	774	318	456
26	70.6183	M	23.3011	Lumbar stenosis	3	2	125	10	5	10	2	3.5	3	9	10	8	0	0	100	100	100	124	124	0	771	771	0
27	51.803	M	29.3962	Intervertebral disc surgery	1	1	60	10	10	5	4	4	4.5	11	11	8	0	0	100	73.4112	78.3983	178	178	0	771	566	205
28	55.0561	F	20.9572	Intervertebral disc surgery	1	2	210	10	0	7	0	6	5.5	13	9	6	0	0	0	46.1814	40.2287	124	0	124	838	387	451
29	58.9111	M	25.2595	Intervertebral disc surgery	1	2	45	10	10	10	3	5	5.5	9	9	2	0	0	100	82.2078	84.6756	124	124	0	770	633	137
30	59.1546	F	29.4118	Intervertebral disc surgery	1	2	70	10	10	4	0	5.5	4.5	11	10	9	0	0	64.5161	73.4112	72.1788	124	80	44	771	566	205
31	66.4897	M	25.3906	Deformity	2	2	350	10	10	8	7	4	3.5	9	10	6	5	0	100	34.6304	43.6872	124	124	0	771	267	504
32	67.1902	F	20.3244	Deformity	2	2	450	9	10	10	10	4.5	4.5	10	9	2	0	0	0	0	0	124	0	124	771	0	771
33	72.2791	F	22.5827	Deformity	3	2	160	10	7.5	7	0	3.5	5.5	8	7	0	0	0	0	12.9702	11.1732	124	0	124	771	100	671
34	54.4761	M	28.3737	Intervertebral disc surgery	1	2	195	9	0	7	5	3	3.5	11	10	5	0	0	100	73.4112	77.095	124	124	0	771	566	205
35	74.7004	F	19.433	Deformity	3	2	435	10	7.5	10	8	3.5	3.5	12	13	8	0	0	0	0	0	124	0	124	771	0	771
36	57.6854	F	17.9687	Intervertebral disc surgery	1	1	75	10	0	9	2	5	5.5	9	7	7	0	0	100	71.1328	76.2763	178	178	0	821	584	237
37	78.9439	M	26.4463	Lumbar stenosis	3	2	105		0	10	1	2.5	2	9	9	6	0	0	32.2581	73.4112	67.7095	124	40	84	771	566	205
38	72.1642	M	32.4886	Lumbar stenosis	3	2	50	10	0	10	0	4	3	14	11	4	0	0	100	100	100	124	124	0	771	771	0
39	62.6375	M	29.4076	Spondylolisthesis	5	2	140	10	10	8	6	6	5	9	9	6	0	0	100	83.0091	85.3631	124	124	0	771	640	131
40	57.6334	M	36.5157	Intervertebral disc surgery	1	2	75	10	0	10	7	7	6.5	9	10	10	0	0	100	91.31	92.514	124	124	0	771	704	67
41	72.7715	F	17.7778	Spondylolisthesis	5	2	125	10	4	10	6	3	3.5	8	8	6	0	0	0	56.4202	48.6034	124	0	124	771	435	336
42	78.5417	F	19.3835	Spondylolisthesis	3	2	145	10	5	6	1	3	2.5	12	13	5	0	0	100	67.7223	71.9577	124	124	0	821	556	265
43	62.87	M	24.281	Intervertebral disc surgery	2	1	65	10	0	8	2	6	5.5	8	10	2	0	0	0	39.9481	34.4134	124	0	124	771	308	463
44	80.5226	M	30.4705	Lumbar stenosis	6	2	115	10	0	6	2	1.5	1.5	10	9	9	0	0	0	65.6291	56.5363	124	0	124	771	506	265
45	68.3967	M	24.9135	Intervertebral disc surgery	4	2	50	10	0	9	6	5	4.5	10	7	6	0	0	55.0562	91.8392	85.2853	178	98	80	821	754	67
46	52.9986	M	24.6965	Intervertebral disc surgery	1	2	165	10	10	2	0	5.5	6	12	12	7	0	0	100	60.7004	66.1453	124	124	0	771	468	303
47	72.5062	F	26.4721	Deformity	4	2	255	10	8	9	2	5.5	5	8	8	0	0	0	0	56.1608	48.3799	124	0	124	771	433	338
48	69.4802	F	22.4941	Deformity	3	2	230	10	10	9	6	2.5	3	9	8	2	0	0	100	45.7711	53.0172	124	124	0	804	368	436
49	67.8112	M	29.7578	Spondylolisthesis	2	2	180	10	10	8	1	2.5	3.5	9	8	10	0	0	100	22.0493	32.8492	124	124	0	771	170	601
50	63.3516	F	19.9219	Lumbar stenosis	2	2	110	10	4	9	1	3.5	3.5	11	7	8	0	0	100	60.7004	66.1453	124	124	0	771	468	303
